# Supplementary material for: DNA metabarcoding uncovers the diet of subterranean rodents in China
Source: PLoS One. 2022 Apr 28;17(4):e0258078. doi: 10.1371/journal.pone.0258078 (PMC9049501; doi:10.1371/journal.pone.0258078)
Supplement: S1 Appendix — (XLSX) [file pone.0258078.s004.xlsx]

## Sheet: Family
Family	ASVs number	%RA	occurrences	%FOO
Asteraceae	208321	38.1565	25	100
Poaceae	123039	22.5169	24	96
Rosaceae	64555	11.814	14	56
Pinaceae	43501	7.96096	5	20
Brassicaceae	37603	6.88159	6	24
Apiaceae	23101	4.22763	7	28
Euphorbiaceae	13801	2.52567	1	4
Verbenaceae	11006	2.01417	1	4
Polygonaceae	8412	1.53945	2	8
Fabaceae	2603	0.476366	10	40
Lamiaceae	2516	0.460444	4	16
Ulmaceae	1557	0.284941	2	8
Orobanchaceae	1006	0.184104	2	8
Thaumatomastigidae	938	0.17166	6	24
Convolvulaceae	870	0.159216	12	48
Plantaginaceae	710	0.129935	2	8
Geraniaceae	599	0.109621	2	8
Adoxaceae	450	0.0823529	1	4
Cercomonadidae	307	0.056183	8	32
Campanulaceae	274	0.0501438	5	20
Polypodiaceae	242	0.0442875	1	4
Violaceae	212	0.0387974	1	4
Caprifoliaceae	175	0.0320261	2	8
Cyperaceae	159	0.029098	1	4
Papaveraceae	142	0.0259869	1	4
Hydrodictyaceae	78	0.0142745	3	12
Salicaceae	75	0.0137255	2	8
The ASV number % RA of the plant species was less than 0.01%, which was not counted

## Sheet: Genus
Genus	ASVs number	%RA	occurrences	%FOO
Echinops	78950	14.4484	14	56
Littledalea	64781	11.8553	10	40
Artemisia	53832	9.8516	21	84
Picea	43501	7.96096	5	20
Cirsium	33810	6.18745	14	56
Potentilla	31012	5.67539	8	32
Taraxacum	29161	5.33665	4	16
Elymus	27457	5.02481	10	40
Pyrus	24149	4.41942	2	8
Bupleurum	23101	4.22763	7	28
Vahlodea	21384	3.91341	11	44
Rytidocarpus	19249	3.52269	1	4
Brassica	18226	3.33547	4	16
Euphorbia	13801	2.52567	1	4
Duranta	11006	2.01417	1	4
Rhaponticum	8595	1.57294	9	36
Fragaria	7703	1.4097	6	24
Rumex	4274	0.782169	1	4
Polygonum	4138	0.75728	1	4
Leymus	4126	0.755084	9	36
Cenchrus	2808	0.513882	2	8
Mentha	2102	0.384679	1	4
unclassified(Asteraceae)	1999	0.36583	2	8
Medicago	1775	0.324836	7	28
Tetraglochin	1534	0.280732	1	4
Zelkova	1488	0.272314	2	8
Saussurea	1233	0.225647	5	20
Pedicularis	1006	0.184104	1	4
Thaumatomonas	938	0.17166	6	24
Convolvulus	870	0.159216	12	48
Plantago	710	0.129935	2	8
Bromus	688	0.125908	4	16
Geranium	556	0.101752	2	8
Henrardia	502	0.0918692	3	12
Sambucus	450	0.0823529	1	4
Oxytropis	360	0.0658823	1	4
Picris	339	0.0620392	7	28
Poa	331	0.0605751	8	32
Lathyrus	319	0.058379	2	8
Paracercomonas	289	0.0528888	7	28
Codonopsis	274	0.0501438	5	20
Pyrrosia	242	0.0442875	1	4
Elsholtzia	223	0.0408104	1	4
Viola	212	0.0387974	1	4
Sonchus	200	0.0366013	2	8
Stachys	191	0.0349542	3	12
Patrinia	175	0.0320261	2	8
Panicum	171	0.0312941	4	16
Hordeum	167	0.0305621	3	12
Carex	159	0.029098	1	4
Triticum	155	0.028366	4	16
Hypecoum	142	0.0259869	1	4
Sanguisorba	138	0.0252549	1	4
Anthoxanthum	95	0.0173856	6	24
Scolochloa	92	0.0168366	1	4
Moricandia	86	0.0157385	2	8
Psathyrostachys	84	0.0153725	3	12
Pediastrum	78	0.0142745	3	12
Populus	75	0.0137255	2	8
Ulmus	69	0.0126274	2	8
Ajania	68	0.0124444	4	16
Heteranthelium	68	0.0124444	3	12
Astragalus	67	0.0122614	1	4
Melilotus	57	0.0104314	1	4
Agrostis	56	0.0102484	1	4
The ASV number % RA of the plant species was less than 0.01%, which was not counted
