# Supplementary material for: DNA metabarcoding uncovers the diet of subterranean rodents in China
Source: PLoS One. 2022 Apr 28;17(4):e0258078. doi: 10.1371/journal.pone.0258078 (PMC9049501; doi:10.1371/journal.pone.0258078)
Supplement: S2 Appendix — (XLSX) [file pone.0258078.s005.xlsx]

## Sheet: Alpha diversity index
Specimen ID	Sobs index	Shannon index	Shannoneven index	Body weight/g	Body length/cm
EC-1	9	0.829272	0.377418	214	18
EC-2	9	0.6724	0.306022	270	18.5
EC-3	14	1.448	0.54868	358	20.7
EC-4	15	1.0103	0.373072	352	21.2
EC-5	11	0.686615	0.286341	357	21
EC-6	9	0.898801	0.409062	327	20.5
EC-7	19	1.68312	0.571627	174.5	15
EC-8	13	0.915719	0.357012	226.7	19.5
EC-9	9	0.703528	0.32019	337.7	20.2
ES-1	8	0.124562	0.059902	355.7	19.4
ES-10	17	1.44017	0.508317	221.4	14.5
ES-11	11	1.60951	0.671217	308.8	17
ES-12	8	0.746166	0.35883	220	16
ES-13	18	0.975762	0.33759	197.6	18.6
ES-14	9	0.353671	0.160963	185.4	18.5
ES-15	4	0.033499	0.024165	338.1	17
ES-16	13	1.26204	0.492034	238.6	16
ES-2	12	0.255665	0.102887	226.4	17.8
ES-3	11	0.967411	0.403442	267.7	18.5
ES-4	17	0.772895	0.272798	187.9	14.8
ES-5	13	1.2507	0.487613	242.7	18.5
ES-6	8	0.621155	0.298712	208.2	18.2
ES-7	12	1.45588	0.585887	357.2	19
ES-8	7	0.053361	0.027422	307.5	20
ES-9	13	0.895852	0.349267	171.7	17
Alpha diversity index at genus level

## Sheet: Correlation analysis
	Correlation analysis
		Body weight	Body length	Correlation level
	Sobs index	-0.382*	-0.316	low
	Shannon index	-0.097	-0.248	no
	Shannoneven index	-0.048	-0.192	no
	*：P=0.059
