# Supplementary material for: DNA metabarcoding uncovers the diet of subterranean rodents in China
Source: PLoS One. 2022 Apr 28;17(4):e0258078. doi: 10.1371/journal.pone.0258078 (PMC9049501; doi:10.1371/journal.pone.0258078)
Supplement: S3 Appendix — (XLSX) [file pone.0258078.s006.xlsx]

## Sheet: Sheet1
Famliy	Genus	Specie	Relatively abundant	proportion of diet	Plant life form
Adoxaceae	Sambucus	Sambucus adnata	0.0003	0.000826522	P
Apiaceae	Bupleurum	Bupleurum chinense	0.0347	0.0424	P
Asteraceae	Anaphalis	Anaphalis sinica	0.0064		P
	Artemisia	Artemisia argyi	0.0948	0.0014	P
		Artemisia annua	0.0834	0.0934	P
		Artemisia spp.	0.0223	0.004	P
	Aster	Aster altaicus	0.0003		P
	Cirsium	Cirsium segetum	0.0127	0.0621	P
	Echinops	Echinops davuricus	0.0558	0.145	P
	Inula	Inula japonica	0.0002		P
	Ligularia	Ligularia sibirica	0.0002		P
	Mulgedium	Mulgedium tataricum	0.0001		P
	Saussurea	Saussurea japonica	0.0103	0.0023	P
	Scorzonera	Scorzonera austriaca	0.0001		P
	Sonchus	Sonchus oleraceus	0.0016	0.0004	P
	Taraxacum	Taraxacum mongolicum	0.0056	0.0536	P
	Tussilago	Tussilago farfara	0.0001		P
Betulaceae	Betula	Betula platyphylla			A
Boraginaceae	Bothriospermum	Bothriospermum chinense	0.0001	1.8e-05	AH
Campanulaceae	Adenophora	Adenophora subsp. Potaninii	0.0001		P
Caprifoliaceae	Patrinia	Patrinia rupestris	0.0002	0.0003	P
Convolvulaceae	Convolvulus	Convolvulus arvensis	0.0153	0.0016	P
Dipsacaceae	Dipsacus	Dipsacus japonicus	0.0103		P
Elaeagnaceae	Hippophae	Hippophae rhamnoides			S
Equisetaceae	Equisetum	Equisetum arvense	0.0097	0.0012	F
Euphorbiaceae	Euphorbia	Euphorbia helioscopia	0.0002	0.0253485	P
Fabaceae	Medicago	Medicago sativa	0.0012	0.0033	P
	Melilotus	Melilotus officinalis	0.0049	0.0001	P
	Oxytropis	Oxytropis ganningensis	0.0012	0.0007	P
	Thermopsis	Thermopsis lanceolata	0.0001		P
	Vicia	Vicia cracca	0.012		P
		Vicia unijuga	0.0004		P
Gentianaceae	Gentiana	Gentiana dahurica	0.0002		P
		Gentiana squarrosa	0.0003		P
	Gentianopsis	Gentianopsis paludosa	0.0011		P
	Halenia	Halenia elliptica	0.0001		P
Lamiaceae	Elsholtzia	Elsholtzia densa	0.0002	0.0004
	Stachys	Stachys geobombycis	0.0062	0.0004	P
	Thymus	Thymus mongolicus	0.0024		P
Malvaceae	Malva	Malva verticillata	0.0001		P
Pinaceae	Larix	Larix gmelinii			A
	Picea	Picea crassifolia		0.0799	A
	Pinus	Pinus sylvestris var. mongolica			A
		Pinus tabuliformis			A
Plantaginaceae	Plantago	Plantago major	0.0006	0.0013	P
Polygonaceae	Fagopyrum	Fagopyrum esculentum	0.0001		AH
	Rumex	Rumex acetosa	0.0005	0.0079	P
Poaceae	Calamagrostis	Calamagrostis epigeios	0.0084	0.0393	P
	Elymus	Elymus dahuricus	0.0754	0.0315	P
		Elymus nutans	0.2031	0.0189	P
	Leymus	Leymus chinense	0.0527	0.0076	P
		Leymus secalinus	0.0909		P
	Poa	Poa annua	0.0449	0.0006	P
		other Poaceae	0.0598	0.127	P
Ranunculaceae	Aconitum	Aconitum barbatum var. hispidum	0.0001		P
		Aconitum flavum	0.0001		P
	Anemone	Anemone vitifolia	0.0008		P
	Thalictrum	Thalictrum petaloideum	0.0004		P
Rosaceae	Argentina	Argentina anserina	0.033	0.0564	P
	Fragaria	Fragaria vesca	0.0005		P
	Geum	Geum japonicum var. chinense	0.0008		P
	Potentilla	Potentilla chinensis	0.031	0.0006	P
	Sanguisorba	Sanguisorba officinalis	0.0015	0.0031	P
Salicaceae	Populus	Populus simonii		0.0001	A
Scrophulariaceae	Pedicularis	Pedicularis muscicola	0.0002	1e-06	P
	Annotation:A:arbor,AH:Annual herb,PH:Perennial herb,S:Shrub,BH:Biennial herb,FA:floating algae,F:fren.The relative abundance of trees and shrubs is not calculated.
