# Supplementary material for: DNA metabarcoding uncovers the diet of subterranean rodents in China
Source: PLoS One. 2022 Apr 28;17(4):e0258078. doi: 10.1371/journal.pone.0258078 (PMC9049501; doi:10.1371/journal.pone.0258078)
Supplement: S4 Appendix — (XLSX) [file pone.0258078.s007.xlsx]

## Sheet: Sheet1
Family	Genus	Species	SUM	life forms
Adoxaceae	Sambucus	Sambucus adnata	450	PH
Apiaceae	Bupleurum	Bupleurum boissieuanum	6778	PH
		Bupleurum chinense	4	PH
		Bupleurum marginatum	4483	PH
		Bupleurum smithii	11836	PH
Asteraceae	Achillea	Achillea acuminata	12	PH
	Ajania	Ajania sp. TS-2017B	68	PH
	Arctanthemum	Arctanthemum arcticum	4	PH
	Arctium	Arctium lappa	6	BH
	Artemisia	Artemisia annua	50848	PH
		Artemisia argyi	784	PH
		Artemisia dracunculus	46	PH
		Artemisia indica	748	PH
		Artemisia japonica	409	PH
		Artemisia montana	11	PH
		Artemisia norvegica	4	PH
		Artemisia princeps	939	PH
		Artemisia scoparia	16	PH
		Artemisia vulgaris	27	PH
	Chrysanthemum	Chrysanthemum indicum	31	PH
	Cichorium	Cichorium environmental sample	1999	PH
	Cirsium	Cirsium segetum	16741	PH
		Cirsium leo	17039	PH
		Cirsium setidens	30	PH
	Echinops	Echinops davuricus	78950	PH
	Picris	Picris hieracioides	339	BH
	Rhaponticum	Rhaponticum uniflorum	8595	PH
	Saussurea	Saussurea alata	34	PH
		Saussurea polylepis	1199	PH
	Senecio	Senecio pterophorus	21	PH
	Sonchus	Sonchus asper	200	PH
	Taraxacum	Taraxacum coreanum	949	PH
		Taraxacum mongolicum	28212	PH
Boraginaceae	Bothriospermum	Bothriospermum chinense	10	AH
Brassicaceae	Brassica	Brassica carinata	392	AH/BH
		Brassica insularis	207	AH/PH
		Brassica napus	16606	AH/PH
		Brassica nigra	3	AH/PH
		Brassica oleracea	989	AH/PH
		Brassica rapa	29	AH/BH
	Capsella	Capsella bursa-pastoris	42	AH/BH
	Moricandia	Moricandia arvensis	2	AH/BH
		Moricandia foetida	84	AH/BH
	Rytidocarpus	Rytidocarpus moricandioides	19249	AH/BH
Campanulaceae	Codonopsis	Codonopsis viridiflora	274	PH
Caprifoliaceae	Patrinia	Patrinia rupestris	6	PH
		Patrinia triloba	169	PH
Caryophyllaceae	Cerastium	Cerastium fontanum subsp. Vulgare	10	PH
	Stellaria	Stellaria nemorum	7	AH
Chenopodiaceae	Chenopodium	Chenopodium album	9	AH
Convolvulaceae	Convolvulus	Convolvulus arvensis	725	PH
		Convolvulus chinensis	145	PH
Cornaceae	Cornus	Cornus bretschneideri	35	A
Cyperaceae	Carex	Carex duriuscula	159	PH
Ebenaceae	Diospyros	Diospyros kaki	14	A
Equisetaceae	Equisetum	Equisetum arvense	7	F
Euphorbiaceae	Euphorbia	Euphorbia helioscopia	13801	AH
Fabaceae	Astragalus	Astragalus laxmannii	62	PH
		Astragalus moellendorffii	5	PH
	Lathyrus	Lathyrus pratensis	319	PH
	Medicago	Medicago lupulina	198	PH
		Medicago ruthenica	209	PH
		Medicago sativa	1368	PH
	Melilotus	Melilotus officinalis	57	BH
	Oxytropis	Oxytropis aciphylla	290	PH
		Oxytropis purpurea	70	PH
	Vicia	Vicia amoena	3	PH
Geraniaceae	Erodium	Erodium stephanianum	43	PH
	Geranium	Geranium sibiricum	556	AH/PH
Hamamelidaceae	Loropetalum	Loropetalum subcordatum	11	S
Hydrodictyaceae	Pediastrum	Pediastrum duplex	78	FA
Lamiaceae	Elsholtzia	Elsholtzia ciliata	223	AH
	Mentha	Mentha aquatica	5	PH
		Mentha arvensis	2086	PH
		Mentha longifolia	11	PH
	Stachys	Stachys sieboldii	191	PH
Orobanchaceae	Pedicularis	Pedicularis muscicola	6	PH
		Pedicularis tristis	1000	PH
Papaveraceae	Hypecoum	Hypecoum leptocarpum	142	AH
Pinaceae	Picea	Picea abies	43501	A
Plantaginaceae	Plantago	Plantago asiatica	27	BH/PH
		Plantago camtschatica	93	BH/PH
		Plantago major	586	BH/PH
		Plantago pachyphylla	4	BH/PH
Poaceae	Agrostis	Agrostis capillaris	6	PH
		Agrostis stolonifera	9	PH
		Agrostis tolucensis	41	PH
	Alopecurus	Alopecurus magellanicus	9	AH
	Anthoxanthum	Anthoxanthum nitens	95	PH
	Bromus	Bromus catharticus	4	AH
		Bromus inermis	657	AH
		Bromus pumpellianus	27	AH
	Setaria	Setaria viridis	2808	AH
	Elymus	Elymus atratus	137	PH
		Elymus dahuricus	17166	PH
		Elymus glaucus	88	PH
		Elymus repens	61	PH
		Elymus stipifolius	48	PH
		Elymus tangutorum	9896	PH
		Elymus tauri	61	PH
	Hordeum	Hordeum roshevitzii	5	PH
		Hordeum vulgare	162	PH
	Leymus	Leymus ambiguus	213	PH
		Leymus angustus	14	PH
		Leymus arenarius	2	PH
		Leymus californicus	33	PH
		Leymus chinensis	74	PH
		Leymus flexus	5	PH
		Leymus mollis	4	PH
		Leymus qinghaicus	4	PH
		Leymus salinus	3	PH
		Leymus secalinus	4	PH
		Leymus sp. PI 547121	3770	PH
	Littledalea	Littledalea racemosa	64781	PH
	Panicum	Panicum miliaceum	171	AH
	Phleum	Phleum alpinum	50	PH
	Poa	Poa environmental sample	7	PH
		Poa flabellata	30	PH
		Poa laxa	278	PH
		Poa polycolea	15	PH
		Poa sibirica	8	PH
	Psathyrostachys	Psathyrostachys juncea	84	AH
	Scolochloa	Scolochloa festucacea	92	PH
	Triticum	Triticum monococcum	7	AH
		Triticum turgidum	138	AH
		Triticum urartu	10	AH
	Calamagrostis	Calamagrostis epigeios	21384	PH
Polygonaceae	Polygonum	Polygonum aviculare	4138	AH
	Rumex	Rumex acetosa	53	PH
		Rumex nepalensis	2704	PH
		Rumex patientia	961	PH
		Rumex ponticus	547	PH
		Rumex thianschanicus	9	PH
Polypodiaceae	Pyrrosia	Pyrrosia hastata	242	F
Rosaceae	Comarum	Comarum salesovianum	16	S
	Duchesnea	Duchesnea chrysantha	3	PH
	Fragaria	Fragaria nipponica	54	PH
		Fragaria pentaphylla	307	PH
		Fragaria x ananassa	7342	PH
	Potentilla	Potentilla anserina	30692	PH
		Potentilla anserinoides	53	PH
		Potentilla erecta	267	PH
	Pyrus	Pyrus hopeiensis	16808	A
		Pyrus ussuriensis	800	A
		Pyrus x bretschneideri	6541	A
	Sanguisorba	Sanguisorba alpina	1672	PH
Salicaceae	Populus	Populus deltoides	13	A
		Populus lasiocarpa	5	A
		Populus tremula	57	A
Ulmaceae	Ulmus	Ulmus lamellosa	41	A
		Ulmus rubra	28	A
	Zelkova	Zelkova serrata	1488	A
Verbenaceae	Duranta	Duranta fletcheriana	11006	S
Violaceae	Viola	Viola prionantha	212	PH
